# Supplementary material for: Muscle function in glenohumeral joint stability during lifting task
Source: PLoS One. 2017 Dec 15;12(12):e0189406. doi: 10.1371/journal.pone.0189406 (PMC5731701; doi:10.1371/journal.pone.0189406)
Supplement: S1 File — (XLSX) [file pone.0189406.s003.xlsx]

## Sheet: normalized activation (%)
Subjects	condition	Ant. Delt.	Mid. Delt.	Post. Delt.	SupraSpin.	InfraSpin.	SubScap.	Teres Min.	Teres Maj.	Pect. Maj. Sup.	Pect. Maj. Min.	Pect. Maj. Low.	Latiss. Sup.	Latiss. Mid.	Latiss. Low.	Up. Trap.	Mid. Trap.	Low. Trap.	Scap. Elev.	Serr. Ant.	Coracobrac.	Triceps Long.	Biceps Long.
S1	with stability constraint	10.817	2.7973	5.2054	5.1372	3.3663	13.174	0.096	0.076209	1.9316	11.729	1.23e-05	2.31e-05	9.03e-05	0.055864	15.691	0.00021	2.32e-05	0.29548	1.7631	0.014086	9.3172	20.501
S2	with stability constraint	4.2051	3.603	5.2902	7.1375	0.5424	8.2596	0.11838	1.149	0.86362	0.96904	0.84086	0.00119	0.046852	6.1616	2.564	0.077635	0.002	0.74917	2.7999	1.0623	2.3253	4.5702
S3	with stability constraint	21.049	0.19915	18.96	46.486	7.9983	57.792	0.00805	10.032	1.6845	7.2492	0.70484	0.43391	0.34185	2.1064	21.885	10.311	3.373	38.765	4.113	0.39891	2.9164	22.54
S4	with stability constraint	2.5979	3.2569	1.9932	22.481	9.0316	8.3535	8.3497	9.2277	4.2842	1.4753	0.52659	0.0013	0.022257	0.000623	4.0413	3.4011	0.2082	0.043258	2.8964	0.97454	11.016	10.766
S5	with stability constraint	18.97	0.55243	18.647	15.337	1.1022	19.865	0.46338	3.1997	1.4238	1.8048	0.26737	0.0005	0.00195	7.7838	4.9557	0.000666	0.00024	3.238	5.9975	0.61212	4.0524	13.982
S6	with stability constraint	17.959	3.4618	13.639	38.47	5.8814	27.289	0.0294	4.1887	1.0063	0.15729	0.6316	0.93733	5.9223	14.23	14.163	0.13457	0.12764	15.064	1.8234	1.6952	1.9964	14.926
S7	with stability constraint	17.526	9.2845	8.3483	30.377	0.89782	36.825	0.01737	15.459	5.24e-06	3.25e-05	8.05e-06	7.92e-06	1.66e-05	4.51e-06	15.367	5.48e-05	1.99e-05	1.3896	4.0388	1.0082	4.388	25.534
S8	with stability constraint	10.36	11.713	4.318	9.2597	0.074845	16.992	1.4874	8.2987	6.49e-05	1.774	1.55e-05	4.17e-05	2.58e-05	2.74e-05	27.69	0.000373	9.9e-05	6.408	1.3411	6.7974	10.176	4.2482
S9	with stability constraint	17.957	2.9212	13.266	9.2722	0.51815	36.235	0.087543	18.298	5.9821	0.80844	0.59941	0.0013	0.00232	5.0976	8.6583	0.26645	0.13545	17.031	3.8819	1.7906	9.0863	15.817
S10	with stability constraint	11.543	0.93654	4.2116	38.72	3.4357	10.977	0.88359	7.4578	0.81107	6.8251	0.60531	0.15267	25.738	4.9057	24.334	6.3207	1.5334	3.3232	4.5591	24.731	35.473	9.0922
S11	with stability constraint	16.696	1.6372	4.04	21.011	0.022755	27.641	0.068109	34.505	1.584	10.729	2.6718	1.2827	11.478	9.7382	5.8459	0.23131	0.071268	7.7261	2.9385	6.8164	14.644	2.1298
S12	with stability constraint	15.053	3.9289	13.887	12.285	1.7139	15.71	0.32404	4.1982	0.9081	0.000213	0.00933	7.48e-05	0.062059	1.412	5.2587	0.0016	8.17e-05	1.7073	5.468	0.010625	6.6302	16.035
S13	with stability constraint	17.537	3.2179	4.4514	4.9055	0.2587	39.177	1.2989	30.759	1.0378	2.5714	1.2531	0.000776	0.000556	0.000574	21.005	0.60424	0.00123	6.0677	4.1573	2.5307	6.4367	18.569
S1	without stability constraint	10.837	4.2602	6.1961	2.545	0.10396	10.568	0.22519	0.2902	1.9248	11.695	1.99e-05	3.79e-05	0.000106	0.059511	15.659	0.000234	4.04e-05	0.29472	1.7988	0.01736	8.9988	21.429
S2	without stability constraint	4.0495	3.801	4.9482	3.9271	1.0235	8.3387	0.16953	1.4185	0.85484	0.97863	0.84915	0.00166	0.093518	6.2042	2.6073	0.077319	0.00297	0.74992	2.7685	0.59808	2.1182	5.4308
S3	without stability constraint	14.797	0.15877	11.375	27.361	19.027	33.101	0.0039	10.494	1.2058	3.1098	0.79364	6.5172	1.4558	1.6947	20.243	5.9015	1.1602	26.783	3.3393	0.30996	0.0094	34.949
S4	without stability constraint	2.6923	5.645	4.2186	4.1163	5.9335	5.7626	2.5178	6.5372	4.257	0.91943	0.50246	0.00203	0.026837	0.000765	4.0514	3.1727	0.21647	0.046544	2.8492	1.0312	2.267	13.42
S5	without stability constraint	19.013	0.45101	19.728	7.6481	0.76012	18.482	0.55064	2.7632	1.4144	1.8166	0.22564	4.04e-05	0.00017	7.8828	4.9367	6.53e-05	2.07e-05	3.2152	5.9705	0.58006	5.0868	20.999
S6	without stability constraint	15.865	2.9197	12.102	35.625	6.6167	26.26	0.15359	5.3494	1.1175	0.18295	0.52084	1.4791	6.0414	14.253	14.476	0.026488	0.11107	14.594	1.6551	0.72003	0.87799	17.516
S7	without stability constraint	17.499	4.8482	8.2474	23.879	0.00681	36.158	0.28414	15.777	4.48e-06	2.72e-05	6.57e-06	6.76e-06	1.44e-05	3.83e-06	15.364	4.9e-05	1.73e-05	1.3903	4.0315	0.39529	0.56116	30.903
S8	without stability constraint	10.227	3.8697	4.8687	2.3093	0.34169	16.203	3.6584	8.6184	1.14e-05	1.7691	4.38e-06	9.73e-06	5.58e-06	6.02e-06	27.647	0.000111	2.64e-05	6.3197	1.3218	0.86664	0.84309	9.6543
S9	without stability constraint	17.894	1.0821	14.244	4.761	0.66203	34.47	0.26984	19.357	5.9352	0.87459	0.60953	0.00155	0.00137	5.1513	8.6675	0.26667	0.14228	16.877	3.8585	0.82287	3.0446	23.818
S10	without stability constraint	12.219	1.1794	5.7701	7.0537	5.244	13.678	2.8289	16.041	0.49803	5.0497	0.46176	0.11517	31.257	5.2104	23.659	6.6243	1.6207	4.0498	4.0086	10.841	2.5427	22.636
S11	without stability constraint	15.034	0.06094	2.5601	4.3304	0.00649	23.205	0.020976	40.554	1.2639	10.066	3.3837	1.4078	10.774	8.7836	5.9172	0.22271	0.017388	7.9045	2.4161	3.8032	6.5353	9.4461
S12	without stability constraint	15.013	3.7201	15.464	5.4579	0.043477	13.547	0.28869	3.484	0.92856	0.000175	9.57e-05	0.000107	0.062307	1.3445	5.2504	0.00183	0.000187	1.7071	5.4838	0.013723	6.7259	20.249
S13	without stability constraint	17.462	2.616	4.4149	4.8635	0.25262	39.423	1.6206	31.143	1.0203	2.5076	1.3012	0.000399	0.000252	0.000257	20.981	0.60654	0.000719	6.0741	4.1552	2.2276	5.3365	19.013

## Sheet: muscle forces (N)
Subjects	condition	Ant. Delt.	Mid. Delt.	Post. Delt.	SupraSpin.	InfraSpin.	SubScap.	Teres Min.	Teres Maj.	Pect. Maj. Sup.	Pect. Maj. Min.	Pect. Maj. Low.	Latiss. Sup.	Latiss. Mid.	Latiss. Low.	Up. Trap.	Mid. Trap.	Low. Trap.	Scap. Elev.	Serr. Ant.	Coracobrac.	Triceps Long.	Biceps Long.
S1	with stability constraint	237.07	43.127	96.389	31.325	54.668	317.96	0.90007	2.2536	31.742	59.933	0.00025355	0.00014985	0.00061284	0.40327	53.984	0.00045812	0.00013104	2.012	2.8172	0.085267	498.01	348.15
S2	with stability constraint	79.598	54.315	94.379	59.663	10.244	202.37	1.1331	30.263	10.059	7.625	13.948	0.0084911	0.29681	39.61	10.867	0.22044	0.01103	5.0166	8.84	8.4843	124.68	73.92
S3	with stability constraint	455.65	3.2384	793.14	106.59	38.051	272.47	0.035116	134.39	4.023	18.09	7.4649	0.69999	0.41557	1.5108	19.783	10.19	4.0685	82.478	11.234	1.4758	6.7124	102.32
S4	with stability constraint	25.803	32.088	80.343	68.307	22.91	38.516	48.128	53.609	14.845	6.3048	3.8198	0.0017875	0.029788	0.0012246	6.6999	3.7443	0.19757	0.058352	6.2635	1.0131	19.104	46.911
S5	with stability constraint	349.53	8.7717	353.09	127.86	18.509	469.43	4.0074	80.628	20.052	14.438	5.0831	0.0031596	0.013599	47.347	18.084	0.0016553	0.0015136	19.44	11.658	3.8592	200.54	241.3
S6	with stability constraint	197.18	25.516	425.82	72.409	44.228	403.29	0.050794	41.165	7.8788	0.75343	3.8201	1.2896	3.5675	14.452	25.822	0.10909	0.11811	32.264	7.8603	7.615	3.6702	91.153
S7	with stability constraint	256.22	43.767	341.91	153.71	3.732	151.63	0.055862	225	4.15e-05	9.7e-05	6.37e-05	1.06e-05	1.2e-05	9.78e-06	19.146	2.29e-05	1.24e-05	3.6518	7.7523	1.1656	9.9459	124.01
S8	with stability constraint	155.47	73.038	96.029	42.759	0.89363	109.64	8.4678	157.64	0.00014961	3.5331	0.00017081	5.58e-05	6.16e-05	5.58e-05	26.666	9.51e-05	5.23e-05	7.6914	4.7146	7.4125	16.643	63.483
S9	with stability constraint	386.79	46.463	436.24	33.853	3.9071	329.12	0.26042	214.44	11.577	2.9372	5.8367	0.0013931	0.0037332	8.0173	7.9934	0.18057	0.15596	46.272	8.8562	4.0441	37.875	141.5
S10	with stability constraint	226.99	3.8311	183.62	181.73	28.222	153.19	4.04	51.667	4.8407	20.939	7.0306	0.10974	67.076	8.4914	30.946	4.1918	1.2404	6.1799	14.949	137.53	54.164	66.682
S11	with stability constraint	162.25	28.116	162.99	85.514	0.17601	113.01	0.10555	174.13	10.142	15.959	7.8363	1.7619	8.3495	8.8678	5.2114	0.1333	0.072917	22.456	9.8811	6.7178	27.28	24.991
S12	with stability constraint	337.1	57.309	252.26	100.78	32.393	368.11	2.9441	114.05	14.961	0.0014984	0.19899	0.00048284	0.34835	10.983	19.839	0.0092259	0.00050247	10.664	9.7197	0.073955	355.62	271.66
S13	with stability constraint	287.98	16.356	190.4	19.128	1.4185	160.49	5.4398	172.11	5.7121	9.8414	10.82	0.00087134	0.0011288	0.0009162	14.992	0.5089	0.00081529	10.584	8.3359	3.1762	26.638	124.82
S1	without stability constraint	237.5	66.497	115.18	15.618	1.6815	254.7	2.1025	8.4196	31.636	59.761	0.00038545	0.00024629	0.00070983	0.42965	53.935	0.0004879	0.00022616	2.0068	2.8334	0.10862	480.79	363.79
S2	without stability constraint	76.126	57.082	90.488	31.406	19.498	203	1.5961	37.139	9.9233	7.7259	14.11	0.011917	0.59651	39.915	10.868	0.21454	0.016454	5.0298	8.7813	4.8196	113.98	89.014
S3	without stability constraint	297.74	2.4854	490.64	63.229	91.986	159.45	0.019022	140.87	3.0079	7.4852	8.4463	10.132	1.8453	1.224	18.778	5.4117	1.2508	57.039	9.6153	1.1315	0.020941	157.71
S4	without stability constraint	26.897	52.134	165.56	12.343	13.961	26.671	14.752	38.087	14.745	4.0431	3.6468	0.0028437	0.035977	0.001556	6.7137	3.4659	0.20425	0.063097	6.193	1.0481	3.9488	58.849
S5	without stability constraint	350.52	7.2336	371.29	61.011	12.635	436.34	4.7683	69.413	19.905	14.549	4.2701	0.00025535	0.0011888	48.065	18.015	0.00014794	0.0001212	19.279	11.701	3.6404	249.83	369.17
S6	without stability constraint	173.98	21.391	380.05	67.816	49.836	387.28	0.26166	52.271	8.7101	0.87822	3.1961	2.036	3.6427	14.576	25.831	0.02038	0.12903	31.426	7.4231	3.2231	1.5832	107.77
S7	without stability constraint	255.86	22.639	337.47	129.86	0.027814	149.04	0.89016	230.2	3.48e-05	8.2e-05	5.14e-05	8.96e-06	1.03e-05	8.2e-06	19.143	2.02e-05	1.07e-05	3.6537	7.7417	0.43629	1.2896	149.33
S8	without stability constraint	153.34	23.201	107.75	10.564	3.1358	103.45	21.324	164.08	3.04e-05	3.5228	4.72e-05	1.29e-05	1.32e-05	1.22e-05	26.565	2.61e-05	1.36e-05	7.5803	4.6634	0.88224	1.3934	139.4
S9	without stability constraint	385.33	17.115	468.35	18.404	4.902	313.16	0.78943	226.61	11.49	3.1686	5.9511	0.0016271	0.0022116	8.1007	7.9779	0.17695	0.15872	45.929	8.8388	1.8254	13.118	214.06
S10	without stability constraint	244.26	4.4992	235.1	39.108	46.38	191.66	12.443	109.08	2.8939	15.43	5.9368	0.083815	85.049	9.0221	30.674	4.4492	1.3262	7.5763	16.577	60.815	4.1235	167.95
S11	without stability constraint	144.84	0.92727	106.57	17.713	0.04159	94.747	0.031812	204.49	7.8381	14.958	10.299	1.9357	7.7974	7.8892	4.9485	0.086438	0.012767	22.826	9.1572	3.7716	12.207	112.49
S12	without stability constraint	336.28	54.338	281.47	44.994	0.83352	318.57	2.6313	94.687	15.24	0.0011832	0.0019165	0.00069932	0.3497	10.467	19.697	0.0081926	0.0011516	10.67	9.6876	0.094978	359.7	344.65
S13	without stability constraint	286.54	13.236	188.98	18.947	1.385	161.58	6.8032	174.17	5.6224	9.5927	11.232	0.00045857	0.0005324	0.00042232	14.927	0.50858	0.0004761	10.596	8.3334	2.8122	21.96	127.57

## Sheet: glenohumeral reaction forces
Subjects	condition	Mean shear forces (N)	Mean compressive forces (N)	ratio (shear/compressive forces)
S1	with stability constraint	316.05	1031.67	0.306348
S2	with stability constraint	205.896	602.901	0.341508
S3	with stability constraint	426.955	1372.35	0.311112
S4	with stability constraint	129.321	370.023	0.349494
S5	with stability constraint	436.582	1443.9	0.302363
S6	with stability constraint	398.31	1063.87	0.374395
S7	with stability constraint	376.095	1014.71	0.370642
S8	with stability constraint	206.711	517.352	0.399556
S9	with stability constraint	430.962	1178.31	0.365744
S10	with stability constraint	327.442	858.313	0.381495
S11	with stability constraint	235.024	581.474	0.404186
S12	with stability constraint	434.814	1381.67	0.314703
S13	with stability constraint	202.729	731.103	0.277292
S1	without stability constraint	344.392	963.636	0.357388
S2	without stability constraint	237.225	568.1	0.417576
S3	without stability constraint	443.278	1025.37	0.43231
S4	without stability constraint	169.473	327.664	0.517217
S5	without stability constraint	544.595	1401.44	0.388596
S6	without stability constraint	414.501	999.713	0.41462
S7	without stability constraint	398.139	962.073	0.413834
S8	without stability constraint	294.307	460.247	0.639455
S9	without stability constraint	499.42	1167.27	0.427854
S10	without stability constraint	511.381	769.082	0.664925
S11	without stability constraint	311.996	448.715	0.69531
S12	without stability constraint	490.051	1277.74	0.38353
S13	without stability constraint	296.953	694.011	0.42788

## Sheet: mean residuals torques (N.m)
Subjects	condition	sterno-clavicular joint (X-axis)	sterno-clavicular joint (Y-axis)	sterno-clavicular joint (Z-axis)	acromio-clavicular joint (X-axis)	acromio-clavicular joint (Y-axis)	acromio-clavicular joint (Z-axis)	glenohumeral joint (X-axis)	glenohumeral joint (Y-axis)	glenohumeral joint (Z-axis)	elbow flexion	elbow supination	wrist flexion	wrist deviation
S1	with stability constraint	-1.09415	-0.947736	0.26259	-3.70357	-2.15951	0.111549	0.0282708	0.00720565	-0.0324136	-0.0127129	0.530409	0.281668	0.28277
S2	with stability constraint	-0.360869	-0.18376	-0.0587875	-0.637511	-0.36893	0.0563007	0.00945916	0.0103082	-0.0197021	-0.00275031	0.104568	0.381235	0.240085
S3	with stability constraint	-0.127036	-0.869261	0.211208	0.701137	0.0520216	-0.00133813	0.994692	0.539818	-1.09754	0.0575523	1.4145	2.72888	-0.636995
S4	with stability constraint	-0.582872	-0.309284	-0.273754	-1.96827	-0.676362	1.49957	0.0941726	-0.0918358	-0.0305927	-0.0232471	0.807793	1.39186	-0.243651
S5	with stability constraint	-2.84179	-4.46485	0.796913	-5.13393	-3.03774	0.914601	0.025858	0.0199432	-0.0444176	-0.0043966	1.87947	-0.484479	1.19671
S6	with stability constraint	-2.23722	-0.729222	0.218884	-2.67612	-1.35627	0.305326	0.262715	0.569971	-1.06094	0.126192	0.986568	1.22665	0.156342
S7	with stability constraint	-1.59806	-4.6445	1.2432	-5.03925	-4.80961	2.75353	0.121927	0.0385603	-0.457589	-0.0107643	1.19177	0.0630122	0.688765
S8	with stability constraint	-2.27664	-4.46952	2.39985	-4.86198	-2.82137	1.80537	0.0354464	0.0306458	-0.177593	-0.0103261	0.256059	1.2698	-0.274241
S9	with stability constraint	-3.33919	-1.84539	-2.23341	-3.21565	-2.0031	0.050998	0.0537233	0.00388955	-0.165915	0.00255361	0.626476	0.367738	0.106904
S10	with stability constraint	-2.36811	0.0213642	-0.379429	-2.47639	-1.45724	1.38845	0.592658	-0.249536	-0.537964	0.192746	0.892658	0.968414	-0.0936928
S11	with stability constraint	-0.701088	-0.874632	0.26196	-0.714835	-0.34464	0.166231	0.13923	-0.0603337	-0.429898	0.0289376	0.123568	-0.801075	0.605764
S12	with stability constraint	-3.69639	-1.9204	-1.13596	-5.27647	-4.02739	-1.07682	0.0330993	0.0132941	-0.0439674	-0.00811141	0.707926	-1.19918	1.22707
S13	with stability constraint	-1.12705	-0.0361532	1.0079	-1.8226	-1.57987	1.01474	-0.140187	-0.0356262	-1.03313	-0.0323258	0.118043	-0.245532	0.730895
S1	without stability constraint	-1.09686	-0.947568	0.262189	-3.70328	-2.15841	0.114824	0.0181844	0.00664644	-0.0221196	-0.0147308	0.496387	0.281665	0.282771
S2	without stability constraint	-0.354485	-0.183534	-0.0585849	-0.635713	-0.370002	0.0514384	0.00514293	0.00831636	-0.0106524	-0.00753292	0.0816348	0.381233	0.240076
S3	without stability constraint	-0.000914033	-0.794991	0.38591	0.653263	-0.0173653	-0.0847809	0.269895	0.319144	-0.723692	-0.000629198	1.34774	2.7083	-0.62785
S4	without stability constraint	-0.587673	-0.312329	-0.278249	-1.97104	-0.652308	1.48813	0.0346902	0.00371899	-0.0175803	-0.0252799	0.756698	1.39187	-0.243653
S5	without stability constraint	-2.84365	-4.46213	0.801313	-5.13383	-3.03798	0.917925	0.015675	0.0194428	-0.0271693	-0.0121053	1.72562	-0.484233	1.19658
S6	without stability constraint	-2.21497	-0.730247	0.226272	-2.67587	-1.37242	0.287084	0.250485	0.551434	-1.03716	0.119748	0.970368	1.22666	0.156339
S7	without stability constraint	-1.59629	-4.65027	1.24206	-5.03408	-4.81225	2.75038	0.112209	0.0516587	-0.433197	-0.00961718	1.16563	0.0630105	0.688766
S8	without stability constraint	-2.2675	-4.49414	2.41984	-4.81247	-2.86173	1.7989	0.019925	0.0161612	-0.0649235	-0.0130982	0.0608493	1.26981	-0.274245
S9	without stability constraint	-3.31331	-1.83807	-2.2279	-3.19695	-2.00391	0.064908	0.0356125	0.00575781	-0.128554	-0.00104881	0.445229	0.36557	0.107641
S10	without stability constraint	-2.07054	0.0504485	-0.389759	-2.15939	-1.28007	1.17895	-0.00399879	-0.00918086	-0.0273259	0.01022	0.704034	0.9695	-0.0941907
S11	without stability constraint	-0.594583	-0.858074	0.269298	-0.834831	-0.177563	0.366521	0.0133601	-0.0293393	-0.178353	-0.0182718	-0.0375563	-0.776821	0.606135
S12	without stability constraint	-3.69217	-1.92073	-1.13522	-5.2767	-4.02882	-1.0791	0.0239727	0.0103896	-0.0320788	-0.0121715	0.60184	-1.19919	1.22706
S13	without stability constraint	-1.12324	-0.0318521	1.01727	-1.8118	-1.59693	1.00642	-0.136499	-0.0357332	-1.00026	-0.0329607	0.118131	-0.244704	0.732477
